# Supplementary material for: Association of Blood Leukocytes and Hemoglobin with Hospital Mortality in Acute Pulmonary Embolism
Source: J Clin Med. 2023 Sep 28;12(19):6269. doi: 10.3390/jcm12196269 (PMC10573828; doi:10.3390/jcm12196269)
Supplement: Supplementary file 1 [file jcm-12-06269-s001.zip]

Archive with 1 entries (1 files):
- jcm-2601822-supplementary.pdf
